# Supplementary material for: Genetic evidence for differential functions of figla and nobox in zebrafish ovarian differentiation and folliculogenesis
Source: Commun Biol. 2023 Nov 21;6:1185. doi: 10.1038/s42003-023-05551-1 (PMC10663522; doi:10.1038/s42003-023-05551-1)
Supplement: Supplementary file 2 — Supplementary Data 1 [file 42003_2023_5551_MOESM2_ESM.xlsx]

## Sheet: Fig 1b
	Male (Testis)	Male (Underdeveloped Testis)	Female (Ovary)
dmrt1+/-;figla+/-	46.67	0	53.33
dmrt1-/-;figla+/-	0	12.5	87.5
dmrt1+/-;figla-/-	100	0	0
dmrt1-/-;figla-/-	0	100	0

## Sheet: Fig 2b
	Male (Testis)	Female
dmrt1+/-;nobox+/-	62.5	37.5
dmrt1-/-;nobox+/-	0	100
dmrt1+/-;nobox-/-	50	50
dmrt1-/-;nobox-/-	0	100

## Sheet: Fig 2c
	Male (Testis)	Male (Underdeveloped Testis)	Female
dmrt1+/-;nobox+/-	46.6667	0	53.3333
dmrt1-/-;nobox+/-	0	14.2857	85.7143
dmrt1+/-;nobox-/-	100	0	0
dmrt1-/-;nobox-/-	0	16.6667	83.3333

## Sheet: Fig 2d
30 dpf			50 dpf			30 dpf			50 dpf			30 dpf			50 dpf			30 dpf			50 dpf
Wildtype	Wildtype	Wildtype	Wildtype	Wildtype	Wildtype	dmrt1-/-	dmrt1-/-	dmrt1-/-	dmrt1-/-	dmrt1-/-	dmrt1-/-	nobox-/-	nobox-/-	nobox-/-	nobox-/-	nobox-/-	nobox-/-	dmrt1-/-;nobox-/-	dmrt1-/-;nobox-/-	dmrt1-/-;nobox-/-	dmrt1-/-;nobox-/-	dmrt1-/-;nobox-/-	dmrt1-/-;nobox-/-
49.8477	18.66	33.4227	215.72	120.213	96.368	41.8004	22.7133	45.1293	169.888	188.051	184.534	23.8246	32.0728	20.8164	0	0	0	26.2705	46.4368	20.8725	42.0023	52.8962	39.1524
22.8155	19.34	43.0342	198.203	108.724	197.235	59.5513	48.3457	59.0875	205.753	117.163	249.65	24.4484	26.3117	19.8736	0	0	0	42.6908	32.2648	25.2946	60.4422	45.3303	21.8719
59.349	43.66	40.184	72.0686	133.422	188.348	32.8276	30.667	54.7277	179.574	190.284	166.979	17.6992	28.4042	21.0444	0	0	0	22.8639	22.3096	38.5896	37.9652	41.5293	14.4691
49.2615	58.64	44.6711	133.883	87.0207	181.819	19.7692	25.7065	40.1658	240.283	188.12	200.364	24.2061	28.7596	24.6433	0	0	0	18.2911	24.4453	23.8429	46.2842	30.9456	17.7444
36.8437	54.33	52.1445	117.381	78.7596	254.677	35.669	44.2469	46.2213	120.475	144.995	132.144	23.7142	27.9235	20.4801	0	0	0	24.8223	18.1341	24.3107	17.5334	20.0162	18.9845
46.7561	61.42	24.3057	141.281	102.394	174.521	50.2948	38.6836	46.0741	118.822	219.97	109.641	18.8884	20.7818	20.1268				18.5107	23.4909	22.0761	33.1728	24.562	35.6279
48.3385	54.68	34.1129	163.417	90.0611	253.863	46.2386	33.1241	44.0648	117.117	183.66	112.34		30.9314	19.2089				27.8616	15.3212	25.3403	44.7139	22.4605	16.7473
32.6615	34.35	27.3017	80.8665	83.4441	223.13	22.7944	41.7465	37.4478	121.813	211.759	226.457		17.6294	15.546				36.1505	21.2456	23.3481	45.9093	25.275	19.6362
41.995	56.34	37.8018	99.2749	150.751	248.438	11.6212	49.6761	40.3015	248.702	211.167	173.709		12.8072					30.6476	14.3447	26.5192	35.1183	29.8588	17.1606
39.359	56.35	49.9784	114.266	112.533	227.61	60.0671	43.4299	42.0069	241.076	250.263	76.2493		31.1316					22.4247	19.5354	18.8613	41.3177	33.2387	20.8404
45.0899	51.35	42.7532	88.4767	109.035	203.978	28.1738	35.4378	48.2885	136.087	115.145	100.173		15.1441					23.4645	19.9104	24.6312	36.1739	27.2848	9.12336
16.9536	46.52	69.0509	126.479	126.195	66.5062	48.6142	18.238	46.7627	244.472	112.646	57.5409		12.3858					23.2996	25.5756	12.1425	45.9169	38.9352	17.0624
41.1861	45.47	46.0741	152.898	177.971	58.2428	31.9986	34.1308	41.0578	162.326	108.122	57.9014		17.0559					23.8616	40.567	40.112	30.6225	22.7739	15.4365
27.4824	57.12	53.16	119.961	42.6377	155.504	43.4029	25.0457	47.5324	95.5164	227.69	87.4379		14.9366					26.6501	39.123	32.542	35.3311	19.0664	12.4091
25.737	36.89	38.7448	98.1862	45.4665	184.364	44.1299	46.0027	32.1016	114.315	122.677	135.321							23.6607	36.146	37.988	53.3947	36.34	13.5628
32.6509	15.73	46.794	93.5527	52.1919	111.013	39.6144		32.1161	112.617	41.9017	150.327							44.126		45.8662	30.3409	35.3108	12.2766
18.8593	58.99	43.635	89.0506	116.561	61.9666	50.0662		38.7069	91.4018	65.302	193.237										27.5586	20.2341	31.8905
56.4925	21.78	63.8882	98.5885	169.986	66.9577	41.1211		31.5112	99.3604	61.6038	86.6287										30.3379	16.3108	31.3928
38.4486	25.77	36.9087	89.7695	120.146	68.5342	42.6883		36.0693	90.5923	48.5	212.051										28.1201	20.4101	40.137
	29.91	44.1327	63.2352	140.236	93.244	43.6208		50.8358	48.6239	50.6	88.9321										29.3737	27.9897	39.1999
		39.7777	37.6424	83.3696	64.8847	38.9729		48.0216	52.2787	56.7845	137.647										55.9955	27.5701	14.4564
		35.1284	48.6265	76.945	114.353	32.8698		42.4845	79.617	59.8056	119.724										48.9311	24.067	10.6786
		46.0177	48.2284	169.585	164.723	53.0263		42.3715	75.0372	90.2788	92.1193										40.8658	42.0369	8.8565
		42.7033	45.2949	155.753	204.298	33.5522		43.2349	47.1335	94.3364	35.9432										34.9094	60.7521	9.35466
		33.3689	22.9056	176.66	57.4429	11.5574		18.4101	112.489	52.8304	31.5516										43.7403	30.0471	11.3373
		30.9699	23.8371	146.212	68.9841	29.2483		31.4986	72.9521	47.0137	67.847										58.0263	36.191	11.3902
		41.4564	36.4896	44.7123	28.5689	42.3293		41.108	54.5053	47.9354	72.1712										57.419	29.1019	13.8767
		37.1623	36.3407	49.2205	94.9649	29.4704		42.7143	60.3377	46.4961	123.318										77.2029	19.1673	28.0062
		43.5296	70.4628	40.5931	87.3573	27.5412		40.184	96.2532	39.1105	200.229										88.0613	25.8103	24.758
		25.5791	92.7259	185.487	64.6978	40.8774		43.8162	148.318	19.3245	170.842										72.3717	40.3282	56.3456
		25.7038	35.5164	236.89	18.3524	28.6233		26.8492	53.7759	18.2342	145.768										79.6777	50.7476	60.2346
		29.0666	35.8463	215.008	15.4363	43.232		22.225	47.7591	16.3245	222.73										73.9784	22.3983	37.5824
		33.319	43.74	16.235		52.9818		20.4395	41.737		229.308											36.5596	67.2345
		17.4635	41.747	17.3463		33.1738			51.6473		205.872											32.1232	41.7342
		18.6437	68.3546			36.5072			43.1688		99.0174											42.5935	37.1935
		23.2098	57.3914			48.5485			32.0816		83.3755											42.3321	42.3321
			55.4786			50.9771			29.697		41.7003											61.3256	61.3256
						41.7927			17.2345		48.2397
						57.7429			15.3476		44.7459
						30.1239					35.2639
						32.1428					49.7978
						18.0907					64.57
						19.7786					96.7776
						25.5081					89.6272
						21.0474					17.345
						34.6348					19.1223
											14.2346

## Sheet: Fig 3b
Control ovary	I	II	III	III	IV
1	0.385824	0.0490813	0.0544901	0.054957	0.0370707

## Sheet: Fig 3c
	PG	PV
Control ovary	0	0
I	16	10
II	9	0
III	13	3
III	11	9
IV	5	6

## Sheet: Fig 3d
	Ovary	Oocyte loss	Testis-like
Control ovary	1	0	0
I	0.909915	0.0900851	0
II	0.89518	0.10482	0
III	0.847522	0.152478	0
III	0.736308	0.263692	0
IV	0	0.470554	0.529446

## Sheet: Fig 4b
dmrt1+/-;nobox+/-	dmrt1-/-;nobox-/-
0.675	0.31
0.91625	0.38
0.72375	0.44
Column B	dmrt1-/-;nobox-/-
vs.	vs.
Column A	dmrt1+/-;nobox+/-
Unpaired t test
P value	0.0088
P value summary	**
Significantly different (P < 0.05)?	Yes
One- or two-tailed P value?	Two-tailed
t, df	t=4.778, df=4
How big is the difference?
Mean of column A	0.7717
Mean of column B	0.3767
Difference between means (B - A) ± SEM	-0.3950 ± 0.08268
95% confidence interval	-0.6245 to -0.1655
R squared (eta squared)	0.8509

## Sheet: Fig 4c
Control	dmrt1-/-	dmrt1-/-;nobox-/-	Control	dmrt1-/-	dmrt1-/-;nobox-/-
PG	PG	PG	PV	PV	PV
0.938018	0.977611	0.426192	15.7802	15.2563	0.703326
0.885201	1.42638	0.563539	7.30959	18.5236	0.354294
1.16677	1.31035	0.957072	18.5897	12.8392	0.813997
0.87898	1.78924	0.873709	15.1364	11.2603	0.473898
1.19093	1.00106	1.12758	14.1025	18.3828	0.732735
Tukey's multiple comparisons test	Mean Diff.	95.00% CI of diff.	Below threshold?	Summary	Adjusted P Value
PG vs. PG	-0.2889	-4.540 to 3.962	No	ns	>0.9999	A-B
PG vs. PG	0.2224	-4.029 to 4.473	No	ns	>0.9999	A-C
PG vs. PV	-13.17	-17.42 to -8.921	Yes	****	<0.0001	A-D
PG vs. PV	-14.24	-18.49 to -9.989	Yes	****	<0.0001	A-E
PG vs. PV	0.3963	-3.855 to 4.647	No	ns	0.9997	A-F
PG vs. PG	0.5113	-3.740 to 4.762	No	ns	0.9989	B-C
PG vs. PV	-12.88	-17.13 to -8.632	Yes	****	<0.0001	B-D
PG vs. PV	-13.95	-18.20 to -9.701	Yes	****	<0.0001	B-E
PG vs. PV	0.6853	-3.566 to 4.936	No	ns	0.9958	B-F
PG vs. PV	-13.39	-17.65 to -9.143	Yes	****	<0.0001	C-D
PG vs. PV	-14.46	-18.71 to -10.21	Yes	****	<0.0001	C-E
PG vs. PV	0.174	-4.077 to 4.425	No	ns	>0.9999	C-F
PV vs. PV	-1.069	-5.320 to 3.182	No	ns	0.9688	D-E
PV vs. PV	13.57	9.317 to 17.82	Yes	****	<0.0001	D-F
PV vs. PV	14.64	10.39 to 18.89	Yes	****	<0.0001	E-F

## Sheet: Fig 4d
dmrt1+/-; nobox+/-	dmrt1-/-; nobox+/-	dmrt1-/-; nobox-/-
4.26	2.76	0.3923
6.198	5.487	0.7789
4.246	7.878	0.1929
2.808	1.938	0.6451
2.287	6.193	0.5427
		0.5032
Tukey's multiple comparisons test	Mean Diff.	95.00% CI of diff.	Below threshold?	Summary	Adjusted P Value
dmrt1+/-; nobox+/- vs. dmrt1-/-; nobox+/-	-0.8914	-3.582 to 1.799	No	ns	0.6649	A-B
dmrt1+/-; nobox+/- vs. dmrt1-/-; nobox-/-	3.451	0.8749 to 6.026	Yes	**	0.0095	A-C
dmrt1-/-; nobox+/- vs. dmrt1-/-; nobox-/-	4.342	1.766 to 6.918	Yes	**	0.0018	B-C

[truncated: 5 more sheets: Fig 5c, Fig 5d, Fig 6c, Fig 6d, Fig 7]
